# Supplementary material for: Comparative Genomic Analysis of 130 Bacteriophages Infecting Bacteria in the Genus Pseudomonas
Source: Front Microbiol. 2018 Jul 4;9:1456. doi: 10.3389/fmicb.2018.01456 (PMC6039544; doi:10.3389/fmicb.2018.01456)
Supplement: TABLE S1 — Basic genome metrics of the 130 Pseudomonas phage sequences included. [file Table_1.XLSX]

## Sheet: Phage_cluster_4_28_16
Accession number	Phage name	Cluster	Host species	No. of ORFs	Genome size (bp)	ORF percentage	ORF per kb	GC_content	ICTV Family (Morphotype)	tRNAs	tmRNA
NC_006548	B3	A1	Pseudomonas aeruginosa	51	38439	92.9447	1.32678	63.1598	Siphoviridae	0	0
NC_027986	JBD18	A1	Pseudomonas aeruginosa	51	39014	95.458	1.30722	63.3875	Siphoviridae	0	0
NC_027992	JBD25	A1	Pseudomonas aeruginosa	55	39552	96.4452	1.39057	62.5354	Siphoviridae	0	0
NC_028667	vB_PaeS_PM105	A1	Pseudomonas aeruginosa	55	39593	95.1709	1.38913	63.0995	Siphoviridae	0	0
NC_005178	D3112	A2	Pseudomonas aeruginosa	55	37611	94.4458	1.46234	64.3402	Siphoviridae	0	0
NC_008717	DMS3	A2	Pseudomonas aeruginosa	53	36415	94.3512	1.45544	64.2647	Siphoviridae	0	0
NC_027384	H70	A2	Pseudomonas aeruginosa	55	37359	94.6947	1.4722	64.2496	Siphoviridae	0	0
NC_020203	JBD24	A2	Pseudomonas aeruginosa	55	37095	95.7002	1.48268	64.2405	Siphoviridae	0	0
NC_020198	JBD30	A2	Pseudomonas aeruginosa	52	36947	93.8263	1.40742	64.2759	Siphoviridae	0	0
NC_020202	JBD5	A2	Pseudomonas aeruginosa	58	37740	96.5845	1.53683	64.2687	Siphoviridae	0	0
NC_020200	JBD88a	A2	Pseudomonas aeruginosa	54	36429	95.6601	1.48234	63.9847	Siphoviridae	0	0
NC_024330	JD024	A2	Pseudomonas aeruginosa	57	37380	95.7705	1.52488	64.152	Siphoviridae	0	0
NC_027298	LPB1	A2	Pseudomonas aeruginosa	53	36814	95.2437	1.43967	64.3641	Siphoviridae	0	0
NC_009818	MP22	A2	Pseudomonas aeruginosa	52	36409	96.3992	1.42822	64.1902	Siphoviridae	0	0
NC_011613	MP29	A2	Pseudomonas aeruginosa	52	36632	95.7387	1.41952	64.329	Siphoviridae	0	0
NC_011611	MP38	A2	Pseudomonas aeruginosa	52	36885	95.5863	1.40979	64.514	Siphoviridae	0	0
NC_018274	MP42	A2	Pseudomonas aeruginosa	52	36847	94.3577	1.41124	64.1979	Siphoviridae	0	0
NC_024782	MP48	A2	Pseudomonas aeruginosa	54	36838	95.6322	1.46588	64.0914	Siphoviridae	0	0
NC_023700	PA1/KOR/2010	A2	Pseudomonas aeruginosa	51	34553	92.0065	1.47599	64.7672	Siphoviridae	0	0
NC_026601	vB_PaeS_PAO1_Ab30	A2	Pseudomonas aeruginosa	54	37238	93.6141	1.45013	64.0797	Siphoviridae	0	0
NC_028770	PaMx11	B1	Pseudomonas aeruginosa	86	59878	93.6387	1.43625	64.4527	Siphoviridae	0	0
NC_026594	vB_PaeS_PAO1_Ab18	B1	Pseudomonas aeruginosa	76	56537	93.6891	1.34425	63.4982	Siphoviridae	0	0
NC_007809	M6	B2	Pseudomonas aeruginosa	83	59446	94.8609	1.39623	64.4635	Siphoviridae	0	0
NC_018282	MP1412	B2	Pseudomonas aeruginosa	82	61167	94.8763	1.34059	64.283	Siphoviridae	0	0
NC_028980	PAE1	B2	Pseudomonas aeruginosa	87	62181	94.7556	1.39914	64.2334	Siphoviridae	0	0
NC_010116	YuA	B2	Pseudomonas aeruginosa	78	58663	94.2553	1.32963	64.262	Siphoviridae	0	0
NC_028836	DL62	C1	Pseudomonas aeruginosa	52	42508	92.8437	1.2233	62.1954	Podoviridae	0	0
NC_009935	LKD16	C1	Pseudomonas aeruginosa	50	43200	89.7546	1.15741	62.3171	Podoviridae	0	0
NC_010326	LUZ19	C1	Pseudomonas aeruginosa	55	43548	92.9572	1.26297	62.2784	Podoviridae	0	0
NC_022746	MPK6	C1	Pseudomonas aeruginosa	53	42957	92.6648	1.23379	62.2786	Podoviridae	0	0
NC_022091	MPK7	C1	Pseudomonas aeruginosa	54	42874	93.2803	1.2595	62.1379	Podoviridae	0	0
NC_012418	phikF77	C1	Pseudomonas aeruginosa	54	43152	92.7489	1.25139	62.8685	Podoviridae	0	0
NC_005045	phiKMV	C1	Pseudomonas aeruginosa	49	42519	91.1475	1.15243	62.2969	Podoviridae	0	0
NC_011107	PT2	C1	Pseudomonas aeruginosa	50	42961	89.9397	1.16385	62.182	Podoviridae	0	0
NC_017865	vB_Pae-TbilisiM32	C1	Pseudomonas aeruginosa	53	42966	91.9099	1.23353	62.2702	Podoviridae	0	0
NC_026602	vB_PaeP_PAO1_Ab05	C1	Pseudomonas aeruginosa	50	43639	90.0204	1.14576	62.3456	Podoviridae	0	0
NC_027375	vB_PaeP_PPA-ABTNL	C1	Pseudomonas aeruginosa	52	43227	91.4868	1.20295	62.4425	Podoviridae	0	0
NC_009936	LKA1	C2	Pseudomonas aeruginosa	56	41593	92.1044	1.34638	60.9021	Podoviridae	0	0
NC_013638	phi-2	C2	Pseudomonas fluorescens	48	43144	89.8665	1.11255	58.9143	Podoviridae	0	0
NC_029017	KPP21	D1	Pseudomonas aeruginosa	116	73420	84.5941	1.57995	53.499	Podoviridae	0	0
NC_013691	LUZ7	D1	Pseudomonas aeruginosa	112	74901	94.6743	1.49531	53.2182	Podoviridae	0	0
NC_013692	LIT1	D2	Pseudomonas aeruginosa	94	72544	93.7969	1.29577	55.019	Podoviridae	0	0
NC_027345	Pa2	D2	Pseudomonas aeruginosa	93	73008	94.1445	1.27383	54.857	Podoviridae	0	0
NC_024140	vB_PaeP_C2-10_Ab09	D2	Pseudomonas aeruginosa	90	72028	94.1051	1.24951	54.8967	Podoviridae	0	0
NC_027388	YH6	D2	Pseudomonas aeruginosa	92	73050	93.4155	1.25941	54.8802	Podoviridae	0	0
NC_022974	CHA_P1	E	Pseudomonas aeruginosa	160	88255	91.1416	1.81293	54.6281	Myoviridae	3	0
NC_015272	KPP10	E	Pseudomonas aeruginosa	157	88322	91.0317	1.77759	54.7938	Myoviridae	3	0
NC_022970	PAK_P3	E	Pseudomonas aeruginosa	160	88097	91.2676	1.81618	54.8271	Myoviridae	3	0
NC_022966	PAK_P5	E	Pseudomonas aeruginosa	160	88135	91.4971	1.8154	54.7297	Myoviridae	3	0
NC_026587	vB_PaeM_PAO1_Ab03	E	Pseudomonas aeruginosa	154	86246	90.5619	1.78559	54.6773	Myoviridae	3	0
NC_028882	vB_PaeM_PS24	E	Pseudomonas aeruginosa	153	84583	91.6425	1.80887	54.7001	Myoviridae	3	0
NC_028652	C11	F	Pseudomonas aeruginosa	172	94109	88.7779	1.82767	49.3906	Myoviridae	15	0
NC_019450	JG004	F	Pseudomonas aeruginosa	172	93017	89.6428	1.84912	49.2609	Myoviridae	15	0
NC_028817	K8	F	Pseudomonas aeruginosa	172	93879	89.1648	1.83215	49.355	Myoviridae	14	0
NC_015294	PAK_P1	F	Pseudomonas aeruginosa	172	93198	89.8002	1.84553	49.4978	Myoviridae	14	0
NC_022967	PAK_P2	F	Pseudomonas aeruginosa	173	92495	89.9227	1.87037	49.2881	Myoviridae	14	0
NC_022986	PAK_P4	F	Pseudomonas aeruginosa	170	93147	89.6926	1.82507	49.2673	Myoviridae	14	0
NC_029083	PaoP5	F	Pseudomonas aeruginosa	172	93464	89.0471	1.84028	49.5078	Myoviridae	14	0
NC_019913	PaP1	F	Pseudomonas aeruginosa	170	91715	89.8599	1.85357	49.3616	Myoviridae	15	0
NC_023601	phiPsa374	F	Pseudomonas syringae	169	97906	88.7239	1.72615	47.7284	Myoviridae	20	0
NC_019918	vB_PaeM_C2-10_Ab01	F	Pseudomonas aeruginosa	169	92777	89.1665	1.82157	49.2773	Myoviridae	15	0
NC_028919	DL54	G	Pseudomonas aeruginosa	70	45673	92.3412	1.53263	52.3942	Podoviridae	3	0
NC_004466	PaP3	G	Pseudomonas aeruginosa	70	45503	91.9214	1.53836	52.2273	Podoviridae	4	0
NC_019813	vB_PaeP_p2-10_Or1	G	Pseudomonas aeruginosa	65	44030	92.4506	1.47627	51.9941	Podoviridae	3	0
NC_010325	LUZ24	H1	Pseudomonas aeruginosa	68	45625	90.6981	1.49041	52.2477	Podoviridae	3	0
NC_028933	PhiCHU	H1	Pseudomonas aeruginosa	70	45626	91.358	1.53421	52.0208	Podoviridae	3	0
NC_022971	phiIBB-PAA2	H1	Pseudomonas aeruginosa	69	45344	91.924	1.5217	52.3267	Podoviridae	3	0
NC_023583	TL	H1	Pseudomonas aeruginosa	67	45696	89.4586	1.46621	52.3656	Podoviridae	3	0
NC_026599	vB_PaeP_C2-10_Ab22	H1	Pseudomonas aeruginosa	69	45808	90.9404	1.50629	52.3533	Podoviridae	3	0
NC_017971	tf	H2	Pseudomonas putida	66	46271	89.9462	1.42638	53.2018	Podoviridae	0	0
NC_018850	UFV-P2	H2	Pseudomonas fluorescens	67	45517	91.5306	1.47198	51.4709	Podoviridae	0	0
NC_011703	14-1	I	Pseudomonas aeruginosa	91	66235	92.5432	1.3739	55.593	Myoviridae	0	0
NC_028745	DL60	I	Pseudomonas aeruginosa	90	66103	92.492	1.36151	54.9173	Myoviridae	0	0
NC_028971	DL68	I	Pseudomonas aeruginosa	90	66111	91.7775	1.36135	55.7245	Myoviridae	0	0
NC_007810	F8	I	Pseudomonas aeruginosa	93	66015	91.8958	1.40877	54.9436	Myoviridae	0	0
NC_017674	JG024	I	Pseudomonas aeruginosa	93	66275	92.4059	1.40324	55.6213	Myoviridae	0	0
NC_019935	KPP12	I	Pseudomonas aeruginosa	87	64144	91.9556	1.35632	55.6233	Myoviridae	0	0
NC_011165	LBL3	I	Pseudomonas aeruginosa	86	64427	91.9537	1.33484	55.469	Myoviridae	0	0
NC_011166	LMA2	I	Pseudomonas aeruginosa	91	66530	91.3768	1.3678	55.617	Myoviridae	0	0
NC_019451	NH-4	I	Pseudomonas aeruginosa	93	66116	91.2533	1.40662	55.5493	Myoviridae	0	0
NC_011810	PB1	I	Pseudomonas aeruginosa	92	65764	92.1401	1.39894	54.9282	Myoviridae	0	0
NC_011756	SN	I	Pseudomonas aeruginosa	92	66390	91.9506	1.38575	55.5822	Myoviridae	0	0
NC_028939	vB_Pae_PS44	I	Pseudomonas aeruginosa	96	68871	90.3559	1.39391	55.2424	Myoviridae	0	0
NC_026600	vB_PaeM_C1-14_Ab28	I	Pseudomonas aeruginosa	93	66181	92.3921	1.40524	54.9025	Myoviridae	0	0
NC_026586	vB_PaeM_PAO1_Ab27	I	Pseudomonas aeruginosa	94	66299	91.7751	1.41782	55.6675	Myoviridae	0	0
NC_007806	73	K	Pseudomonas aeruginosa	54	42999	93.365	1.25584	53.5594	Siphoviridae	0	0
NC_028879	PaMx42	K	Pseudomonas aeruginosa	53	43225	91.4031	1.22614	54.635	Siphoviridae	1	0
NC_017864	vB_Pae-Kakheti25	K	Pseudomonas aeruginosa	56	42844	94.2186	1.30707	53.8022	Siphoviridae	0	0
NC_024381	vB_PaeS_SCH_Ab26	K	Pseudomonas aeruginosa	54	43056	92.1614	1.25418	53.4258	Siphoviridae	0	0
NC_004665	gh-1	L1	Pseudomonas putida	44	37359	94.0871	1.17776	57.4159	Podoviridae	0	0
NC_024362	phiPSA2	L1	Pseudomonas syringae	49	40472	93.7043	1.21071	57.3705	Podoviridae	0	0
NC_028661	PPPL-1	L1	Pseudomonas syringae	50	41149	93.193	1.2151	57.0026	Podoviridae	0	0
NC_027292	Pf-10	L2	Pseudomonas fluorescens; Pseudomonas putida	46	39167	93.5941	1.17446	56.4736	Podoviridae	0	0
NC_021062	Phi-S1	L2	Pseudomonas fluorescens	47	40192	93.7699	1.16939	56.2127	Podoviridae	0	1
NC_015264	phiIBB-PF7A	L2	Pseudomonas fluorescens	51	40973	93.237	1.24472	56.2712	Podoviridae	0	0
NC_015208	phi15	L3	Pseudomonas putida	47	39562	92.738	1.18801	58.1644	Podoviridae	0	0
NC_023005	PPpW-4	L3	Pseudomonas plecoglossicida	51	41386	92.3066	1.2323	56.7752	Podoviridae	0	0
NC_010821	201phi2-1	M	Pseudomonas chlororaphis	470	316674	94.7078	1.48418	45.3444	Myoviridae	1	0
NC_004629	phiKZ	M	Pseudomonas aeruginosa	366	280334	91.894	1.30559	36.8332	Myoviridae	7	0
NC_028999	PhiPA3	M	Pseudomonas aeruginosa	414	309208	93.016	1.3389	47.7255	Myoviridae	5	0
NC_007807	119X	NON	Pseudomonas aeruginosa	53	43365	93.1373	1.22218	44.8933	Podoviridae	0	0
NC_019923	AF	NON	Pseudomonas putida	61	42689	95.5633	1.42894	58.4389	Podoviridae	0	0
NC_016764	Bf7	NON	Pseudomonas tolaasii	46	40058	94.6503	1.14833	58.4053	Podoviridae	0	0
NC_002484	D3	NON	Pseudomonas aeruginosa	99	56426	89.3843	1.75451	57.8049	Siphoviridae	4	0
NC_028885	DL64	NON	Pseudomonas aeruginosa	90	72378	93.0117	1.24347	54.9532	Podoviridae	0	0
NC_007623	EL	NON	Pseudomonas aeruginosa	206	211215	93.0767	0.97531	49.327	Myoviridae	1	0
NC_007805	F10	NON	Pseudomonas aeruginosa	62	39199	94.8366	1.58167	62.0832	Myoviridae	0	0
NC_006552	F116	NON	Pseudomonas aeruginosa	73	65195	93.5056	1.11972	63.172	Podoviridae	0	0
NC_024123	KPP25	NON	Pseudomonas aeruginosa	87	64113	92.1092	1.35698	60.2873	Podoviridae	0	0
NC_017972	Lu11	NON	Pseudomonas putida	383	280538	95.7956	1.36523	50.8833	Myoviridae	0	0
NC_016571	OBP	NON	Pseudomonas fluorescens	305	284757	94.3369	1.07109	43.4553	Myoviridae	4	0
NC_022096	PaBG	NON	Pseudomonas aeruginosa	328	258139	94.3484	1.27063	55.8153	Myoviridae	5	0
NC_011373	PAJU2	NON	Pseudomonas aeruginosa	78	46872	90.7706	1.66411	56.2639	Siphoviridae	0	0
NC_028931	PaMx28	NON	Pseudomonas aeruginosa	74	55108	92.3931	1.34282	66.406	Siphoviridae	0	0
NC_005884	PaP2	NON	Pseudomonas aeruginosa	52	43783	93.0384	1.18768	45.3646	Podoviridae	0	0
KC294142	PaP4	NON	Pseudomonas aeruginosa	69	43895	94.5689	1.57193	52.4638	Podoviridae		0
NC_001331	Pf1	NON	Pseudomonas aeruginosa	14	7349	96.4485	1.90502	61.4914	Inoviridae	0	0
NC_001418	Pf3	NON	Pseudomonas aeruginosa	8	5833	91.9938	1.37151	45.3626	Inoviridae	0	0
NC_023718	phi_Pto-bp6g	NON	Pseudomonas tolaasii	66	26499	80.9049	2.49066	42.711	unclassified	0	0
NC_016762	phi297	NON	Pseudomonas aeruginosa	62	49135	88.8796	1.26183	62.1471	Siphoviridae	0	0
NC_003278	phiCTX	NON	Pseudomonas aeruginosa	41	35580	84.9213	1.15233	62.6223	Myoviridae	0	0
NC_024365	phiPSA1	NON	Pseudomonas syringae	78	51090	93.4116	1.52672	58.5653	Siphoviridae	1	0
NC_001628	PP7	NON	Pseudomonas aeruginosa	3	3588	94.7324	0.83612	54.2085	Leviviridae	0	0
NC_023006	PPpW-3	NON	Pseudomonas plecoglossicida	63	43564	92.9804	1.44615	61.1101	Myoviridae	1	0
NC_008294	PRR1	NON	Pseudomonas aeruginosa	3	3573	89.0008	0.839631	49.2024	Leviviridae	0	0
NC_029066	PS-1	NON	Pseudomonas sp.	79	48666	89.3807	1.62331	59.8344	Siphoviridae	0	0
NC_023575	vB_PaeP_Tr60_Ab31	NON	Pseudomonas aeruginosa	68	45550	93.0099	1.49286	57.1043	unclassified	1	0
NC_016765	vB_PaeS_PMG1	NON	Pseudomonas aeruginosa	90	54024	91.1928	1.66593	57.4671	Siphoviridae	1	0
NC_029101	YH30	NON	Pseudomonas aeruginosa	91	72192	94.2639	1.26053	54.9161	Podoviridae	0	0
NC_028657	YMC11/02/R656	NON	Pseudomonas aeruginosa	108	60919	86.8547	1.77285	58.7387	Siphoviridae	1	0
