# Supplementary material for: Comparative Genomic Analysis of 130 Bacteriophages Infecting Bacteria in the Genus Pseudomonas
Source: Front Microbiol. 2018 Jul 4;9:1456. doi: 10.3389/fmicb.2018.01456 (PMC6039544; doi:10.3389/fmicb.2018.01456)
Supplement: TABLE S2 — Pairwise nucleotide similarity between phages of each cluster. [file Table_2.XLSX]

## Sheet: Cluster A
		JBD18	JBD25	JBD24	JBD5	JBD88a	JBD30	vB_PaeS_PAO1_Ab30	vB_PaeS_PM105	B3	PA1/KOR/2010	DMS3	H70	JD024	D3112	MP29	MP42	MP22	MP48	MP38	LPB1
NC_027986	JBD18	100	59.78	52.56	57.06	52.82	51.7	52.24	59.34	61.13	57.89	51.61	56.02	55.94	56.8	57.47	51.95	53	56.66	51.8	55.85
NC_027992	JBD25		100	60.52	60.59	59.44	59.01	59.91	47.9	57.52	61.41	59.53	60.91	59.56	60.78	59.97	58.92	59.56	60.37	58.99	60.23
NC_020203	JBD24			100	80.95	86.64	91.48	95.13	54.26	52.16	82.77	93.62	83.17	80.87	82.95	82.2	90.87	86.76	84.54	88.4	84.08
NC_020202	JBD5				100	84.81	81.4	80.34	53.69	52.48	96.38	80.41	92.95	95.65	91	94.31	80.2	83.56	91.71	81.9	90.54
NC_020200	JBD88a					100	86.6	85.86	51.92	52.08	84.76	85.14	82.18	84.52	80.01	83.3	85.36	98.28	86.63	88.09	79.56
NC_020198	JBD30						100	92.72	53.48	52.28	81.65	92.23	83.57	81.97	83.17	81.34	95.11	86.64	84.35	91.2	81.49
NC_026601	vB_PaeS_PAO1_Ab30							100	53.5	52.02	81.1	93.42	83.02	80.19	83.14	81.01	91.07	85.9	83.56	88.61	83.66
NC_028667	vB_PaeS_PM105								100	58.58	54.86	55.6	54.44	53.71	54.46	54.01	54.59	52.31	54.53	52.85	54.61
AF232233	B3									100	53.49	52.04	52.38	52.74	52.39	53.07	51.95	52.19	52.94	51.92	52.23
NC_023700	PA1/KOR/2010										100	80.7	92.89	96.02	92.47	98.21	81.12	84.91	96.37	82.52	91.73
NC_008717	DMS3											100	83.45	80.48	83.65	79.95	93.33	86.33	82.84	87.75	81.79
NC_027384	H70												100	93.78	92.98	91.62	82.43	81.05	88.51	83.53	93.44
NC_024330	JD024													100	91.33	94.8	79.8	83.33	91.31	82.73	90.27
NC_005178	D3112														100	93.37	84.28	80.27	89.72	83.36	92.5
EU272036	MP29															100	82.61	83.51	95.28	82.07	90.44
NC_018274	MP42																100	85.6	85.88	88.14	80.93
NC_009818	MP22																	100	86.87	88.19	79.71
NC_024782	MP48																		100	85.08	87.46
NC_011611	MP38																			100	82.34
NC_027298	LPB1																				100

## Sheet: Cluster B
		PaMx11	YuA	M6	MP1412	PAE1	vB_PaeS_PAO1_Ab18
NC_028770	PaMx11	100	54	54.58	53.84	54.51	82.63
NC_010116	YuA		100	94.13	94.27	93.95	54.5
NC_007809	M6			100	95.66	96.73	53.21
NC_018282	MP1412				100	95.19	54.36
NC_028980	PAE1					100	52.59
NC_026594	vB_PaeS_PAO1_Ab18						100

## Sheet: Cluster C
		DL62	phiKMV	MPK7	PT2	phikF77	LKD16	vB_PaeP_PPA-ABTNL	MPK6	vB_PaeP_PAO1_Ab05	vB_Pae-TbilisiM32	LUZ19	phi-2	LKA1
NC_028836	DL62	100	91.23	92.12	92.52	88.87	86.9	91.07	92.69	91.82	93.55	93.67	53.17	53.26
NC_005045	phiKMV		100	92.46	97.8	88.63	86.27	92.1	91.14	90.38	95.56	91.14	53.17	53.35
NC_022091	MPK7			100	93.09	88.28	85.4	94.55	93.54	90.96	91.2	92.6	53.07	53.22
NC_011107	PT2				100	88.23	86.21	92.61	91.78	90.17	94.75	92.09	53.07	53.21
NC_012418	phikF77					100	86.34	88.15	90.46	88.73	90.31	90.85	52.68	53.12
NC_009935	LKD16						100	87.08	86.77	86.81	87.23	86.62	52.53	52.68
NC_027375	vB_PaeP_PPA-ABTNL							100	92.95	89.23	91.36	91.16	53.08	53.16
NC_022746	MPK6								100	90.9	92.68	95.75	53.06	53.34
NC_026602	vB_PaeP_PAO1_Ab05									100	91.84	90.11	52.82	53.23
NC_017865	vB_Pae-TbilisiM32										100	92.63	53.14	53.37
NC_010326	LUZ19											100	53	53.36
NC_013638	phi-2												100	48.78
NC_009936	LKA1													100

## Sheet: Cluster D
		KPP21	Pa2	LUZ7	vB_PaeP_C2-10_Ab09	LIT1	YH6
NC_029017	KPP21	100	58.9	85.78	59.63	58.83	58.46
NC_027345	Pa2		100	61.35	95.32	94.5	93.2
NC_013691	LUZ7			100	62.07	61.08	61.57
NC_024140	vB_PaeP_C2-10_Ab09				100	94.17	94.3
NC_013692	LIT1					100	94.54
NC_027388	YH6						100

## Sheet: Cluster E
		CHA_P1	KPP10	PAK_P3	PAK_P5	vB_PaeM_PAO1_Ab03	vB_PaeM_PS24
NC_022974	CHA_P1	100	95.72	95.13	96.42	91.78	94.95
NC_015272	KPP10	95.72	100	95.29	95.98	91.24	96.16
NC_022970	PAK_P3	95.13	95.29	100	95.22	91.73	95.3
NC_022966	PAK_P5	96.42	95.98	95.22	100	91.8	95.78
NC_026587	vB_PaeM_PAO1_Ab03	91.78	91.24	91.73	91.8	100	90.93
NC_028882	vB_PaeM_PS24	94.95	96.16	95.3	95.78	90.93	100

## Sheet: Cluster F
		C11	JG004	PAK_P1	PAK_P2	PAK_P4	PaoP5	K8	PaP1	phiPsa374	vB_PaeM_C2-10_Ab01
NC_028652	C11	100	93.66	89.72	93.57	93.52	93.08	93.4	91.04	51.81	91.9
NC_019450	JG004	93.66	100	88.51	94.46	95.33	91.84	91.93	92.04	52.01	92.65
NC_015294	PAK_P1	89.72	88.51	100	88.57	89.24	91.76	90.08	90.37	52.08	90.78
NC_022967	PAK_P2	93.57	94.46	88.57	100	96.06	90.81	92.85	92.89	52.7	94.39
NC_022986	PAK_P4	93.52	95.33	89.24	96.06	100	90.73	93.6	93.45	52.77	94.71
NC_029083	PaoP5	93.08	91.84	91.76	90.81	90.73	100	90.98	90.35	51.89	91.39
NC_028817	K8	93.4	91.93	90.08	92.85	93.6	90.98	100	94.8	51.99	92.16
NC_019913	PaP1	91.04	92.04	90.37	92.89	93.45	90.35	94.8	100	51.96	92.12
NC_023601	phiPsa374	51.81	52.01	52.08	52.7	52.77	51.89	51.99	51.96	100	53.27
NC_019918	vB_PaeM_C2-10_Ab01	91.9	92.65	90.78	94.39	94.71	91.39	92.16	92.12	53.27	100

## Sheet: Cluster G
		DL54	PaP3	vB_PaeP_p2-10_Or1
NC_028919	DL54	100	79.04	79.1
NC_004466	PaP3	79.04	100	96.2
NC_019813	vB_PaeP_p2-10_Or1	79.1	96.2	100

## Sheet: Cluster H
		UFV-P2	vB_PaeP_C2-10_Ab22	phiIBB-PAA2	TL	PhiCHU	LUZ24	tf
NC_018850	UFV-P2	100	58.97	58.41	59.02	58.17	58.6	55.32
NC_026599	vB_PaeP_C2-10_Ab22	58.97	100	90.25	93.2	79.13	92.37	56.1
NC_022971	phiIBB-PAA2	58.41	90.25	100	91.93	77.83	94.06	55.98
NC_023583	TL	59.02	93.2	91.93	100	79.27	94.18	56.15
NC_028933	PhiCHU	58.17	79.13	77.83	79.27	100	78.94	55.43
NC_010325	LUZ24	58.6	92.37	94.06	94.18	78.94	100	56.57
NC_017971	tf	55.32	56.1	55.98	56.15	55.43	56.57	100

## Sheet: Cluster I
		LBL3	PB1	DL60	DL68	LMA2	vB_Pae_PS44	KPP12	SN	vB_PaeM_C1-14_Ab28	vB_PaeM_PAO1_Ab27	JG024	14-1	F8	NH-4
NC_011165	LBL3	100	91.29	44.72	45.76	92.32	93.03	92.89	92.76	91.32	93.07	92.98	92.92	91.13	92.12
NC_011810	PB1	91.29	100	43.69	44.62	87.79	90.36	88.85	87.71	94.29	88.6	87.92	89.35	94.69	87.99
NC_028745	DL60	44.72	43.69	100	80.57	44.93	44.86	44.92	45	43.57	45.07	45.02	45.03	43.88	45.02
NC_028971	DL68	45.76	44.62	80.57	100	46.2	46.11	46.24	46.25	44.44	46.27	46.23	46.2	44.78	46.27
NC_011166	LMA2	92.32	87.79	44.93	46.2	100	93.14	95.71	94.59	87.21	96.31	93.9	93.81	89.07	96.74
NC_028939	vB_Pae_PS44	93.03	90.36	44.86	46.11	93.14	100	93.51	94.87	89.78	93.42	93.49	94.34	90.75	93.32
NC_019935	KPP12	92.89	88.85	44.92	46.24	95.71	93.51	100	94.91	88.54	96.88	94.67	94.49	89.25	95.52
NC_011756	SN	92.76	87.71	45	46.25	94.59	94.87	94.91	100	87.37	94.9	95.58	95.42	89.06	95.02
NC_026600	vB_PaeM_C1-14_Ab28	91.32	94.29	43.57	44.44	87.21	89.78	88.54	87.37	100	88.19	87.62	88.42	94.94	87.68
NC_026586	vB_PaeM_PAO1_Ab27	93.07	88.6	45.07	46.27	96.31	93.42	96.88	94.9	88.19	100	94.21	94.59	89.66	95.71
NC_017674	JG024	92.98	87.92	45.02	46.23	93.9	93.49	94.67	95.58	87.62	94.21	100	96.21	88.65	95.27
NC_011703	14-1	92.92	89.35	45.03	46.2	93.81	94.34	94.49	95.42	88.42	94.59	96.21	100	89.54	94.73
NC_007810	F8	91.13	94.69	43.88	44.78	89.07	90.75	89.25	89.06	94.94	89.66	88.65	89.54	100	89.04
NC_019451	NH-4	92.12	87.99	45.02	46.27	96.74	93.32	95.52	95.02	87.68	95.71	95.27	94.73	89.04	100

## Sheet: Cluster K
		73	PaMx42	vB_Pae-Kakheti25	vB_PaeS_SCH_Ab26
NC_007806	73	100	75.84	95.38	94.48
NC_028879	PaMx42	75.84	100	75.66	76.04
NC_017864	vB_Pae-Kakheti25	95.38	75.66	100	94.18
NC_024381	vB_PaeS_SCH_Ab26	94.48	76.04	94.18	100

[truncated: 2 more sheets: Cluster L, Cluster M]
